# Supplementary material for: ﻿A new subspecies of Stellariaalsine (Caryophyllaceae) from Yakushima, Japan
Source: PhytoKeys. 2021 Dec 30;187:177–88. doi: 10.3897/phytokeys.187.64023 (PMC8738627; doi:10.3897/phytokeys.187.64023)
Supplement: XML Treatment for Stellaria alsine Grimm subsp. nana [file phytokeys.187.64023-treatment1.xml]

<!DOCTYPE tp:taxon-treatment
  PUBLIC "-//TaxonX//DTD Taxonomic Treatment Publishing DTD v0 20100105//EN" "tax-treatment-NSO.dtd">
<tp:taxon-treatment xmlns:tp="http://www.plazi.org/taxpub"><tp:treatment-meta><kwd-group><label>Taxon classification</label><kwd>
              <named-content content-type="kingdom">Plantae</named-content>
            </kwd><kwd>
              <named-content content-type="order">Caryophyllales</named-content>
            </kwd><kwd>
              <named-content content-type="family">Caryophyllaceae</named-content>
            </kwd></kwd-group><mixed-citation publication-type="journal"><person-group><name><surname>Yahara</surname><given-names>Tetsukazu</given-names></name><name><surname>Hirota</surname><given-names>Shun K.</given-names></name><name><surname>Fuse</surname><given-names>Kengo</given-names></name><name><surname>Sato</surname><given-names>Hiroyuki</given-names></name><name><surname>Tagane</surname><given-names>Shuichiro</given-names></name><name><surname>Suyama</surname><given-names>Yoshihisa</given-names></name></person-group><article-title>﻿A new subspecies of <italic><tp:taxon-name><tp:taxon-name-part taxon-name-part-type="genus" reg="Stellaria">Stellaria</tp:taxon-name-part><tp:taxon-name-part taxon-name-part-type="species" reg="alsine">alsine</tp:taxon-name-part></tp:taxon-name></italic> (<tp:taxon-name><tp:taxon-name-part taxon-name-part-type="family">Caryophyllaceae</tp:taxon-name-part></tp:taxon-name>) from Yakushima, Japan</article-title><source>PhytoKeys</source><day>30</day><month>12</month><year>2021</year><volume>187</volume><fpage>177</fpage><lpage>188</lpage><pub-id pub-id-type="doi">10.3897/phytokeys.187.64023</pub-id></mixed-citation></tp:treatment-meta><tp:nomenclature><label>﻿</label><tp:taxon-name>
            <object-id xmlns:xlink="http://www.w3.org/1999/xlink" content-type="arpha" xlink:type="simple">086CE360-D0A8-55C4-AD65-F2EB8867F874</object-id>
            <tp:taxon-name-part taxon-name-part-type="genus" reg="Stellaria">Stellaria</tp:taxon-name-part>
            <tp:taxon-name-part taxon-name-part-type="species" reg="alsine">alsine</tp:taxon-name-part>
            <tp:taxon-name-part taxon-name-part-type="authority">Grimm</tp:taxon-name-part>
            <tp:taxon-name-part taxon-name-part-type="infraspecific-rank">subsp.</tp:taxon-name-part>
            <tp:taxon-name-part taxon-name-part-type="subspecies" reg="nana">nana</tp:taxon-name-part>
            <object-id xmlns:xlink="http://www.w3.org/1999/xlink" content-type="ipni" xlink:type="simple">urn:lsid:ipni.org:names:77234845-1</object-id>
          </tp:taxon-name><tp:taxon-authority>K. Fuse &amp; Yahara</tp:taxon-authority><tp:taxon-status xmlns:xlink="http://www.w3.org/1999/xlink" xlink:type="simple">subsp. nov.</tp:taxon-status><xref ref-type="fig" rid="F4">Fig. 4</xref></tp:nomenclature><tp:treatment-sec sec-type="diagnosis" id="SECID0EUJAG"><title>Diagnosis.</title><p><tp:taxon-name><tp:taxon-name-part taxon-name-part-type="genus" reg="Stellaria">Stellaria</tp:taxon-name-part><tp:taxon-name-part taxon-name-part-type="species" reg="alsine">alsine</tp:taxon-name-part><tp:taxon-name-part taxon-name-part-type="infraspecific-rank">subsp.</tp:taxon-name-part><tp:taxon-name-part taxon-name-part-type="subspecies" reg="nana">nana</tp:taxon-name-part></tp:taxon-name> differs from the typical subspecies in its shorter stem (2.5–6 cm vs. 15–30 cm), smaller lamina (0.5–1 cm × 1–3 mm vs. 0.5–2 cm × 2–4 mm), shorter pedicels (0.1–0.6 cm long vs. 0.5–2 cm long), as well as chasmogamous flowers with 3 stamens and 2 styles (vs. 5 stamens and 3 styles) that are usually solitary (vs. usually 3–5 on a terminal or axillary cyme).</p><fig id="F4" position="float" orientation="portrait"><object-id xmlns:xlink="http://www.w3.org/1999/xlink" content-type="doi" xlink:type="simple">10.3897/phytokeys.187.64023.figure4</object-id><object-id xmlns:xlink="http://www.w3.org/1999/xlink" content-type="arpha" xlink:type="simple">79797E42-69B6-576A-9604-F30F28A69A97</object-id><label>Figure 4.</label><caption><p><tp:taxon-name><tp:taxon-name-part taxon-name-part-type="genus" reg="Stellaria">Stellaria</tp:taxon-name-part><tp:taxon-name-part taxon-name-part-type="species" reg="alsine">alsine</tp:taxon-name-part><tp:taxon-name-part taxon-name-part-type="infraspecific-rank">subsp.</tp:taxon-name-part><tp:taxon-name-part taxon-name-part-type="subspecies" reg="nana">nana</tp:taxon-name-part></tp:taxon-name> K. Fuse &amp; Yahara <bold>A</bold> a living stem of <italic>K. Fuse &amp; T. Saito JPN4891</italic> bearing a chasmogamous flower <bold>B</bold> the chasmogamous flower of A <bold>C</bold> Living stems of the holotype, <italic>T. Yahara</italic> et al. <italic>JPN</italic>0573, bearing cleistogamous flowers <bold>D</bold> a fruit of <italic>K. Fuse &amp; T. Saito JPN1791.</italic> Scale bars: 1 cm (<bold>A, C</bold>); 1 mm (<bold>B</bold>); 2 mm (<bold>D</bold>).</p></caption><graphic xmlns:xlink="http://www.w3.org/1999/xlink" xlink:href="phytokeys-187-177-g004.jpg" position="float" orientation="portrait" xlink:type="simple" id="oo_628606.jpg"><uri content-type="original_file" xlink:type="simple">https://binary.pensoft.net/fig/628606</uri></graphic></fig></tp:treatment-sec><tp:treatment-sec sec-type="material" id="SECID0E6LAG"><title>Type.</title><p>Japan. Kagoshima Prefecture: Yakushima, along a path to Mt. Nagata, on rocks along streams, <named-content xmlns:xlink="http://www.w3.org/1999/xlink" content-type="dwc:verbatimCoordinates" xlink:type="simple"><named-content content-type="geo-json" specific-use="{&#34;type&#34;:&#34;Point&#34;,&#34;coordinates&#34;:[130.477006,30.341378]}" id="NCID0EIMAG" xlink:type="simple">30°20'28.96"N, 130°28'37.22"E</named-content></named-content>, 1500 m elevation, 21 July 2020, with cleistogamous flowers, <italic>T. Yahara</italic>, <italic>H. Sato</italic>, <italic>K. Fuse</italic>, <italic>Y. Higashi JPN0573</italic> (<bold><italic>holotype</italic></bold>: FU!, <bold><italic>isotype</italic></bold>: KYO!).</p></tp:treatment-sec><tp:treatment-sec sec-type="description" id="SECID0E2MAG"><title>Description.</title><p>Herbs possibly biennial. Stems caespitose, 2.5–6 cm long, glabrous, erect in upper and middle parts, prostrate in lower parts. Leaves deciduous, sessile; blade oblong-obovate or narrowly obovate, 0.5–1 cm × 1–3 mm, glabrous, single-veined, base attenuate, apex acute, margin entire. Flowers solitary or 2–3 flowers in an axillary or terminal cyme with a ca. 6 mm scape. Pedicel 1–6 mm long, slender, glabrous. Sepals ovate-lanceolate, ca. 2.5 mm long in chasmogamous flowers, ca. 2.0 mm long in cleistogamous flowers, glabrous, apex acute. Petals of chasmogamous flowers 5, ca. 2.6 mm long, 2-cleft nearly to base; lobes oblanceolate, apex obtuse; petals absent in cleistogamous flowers. Stamens of chasmogamous flowers 3, 0.8 mm long; filaments ca. 0.4 mm long, glabrous, anthers globular, 0.4 mm in diam. Styles 2, glabrous. Capsule obovoid, 2.5 mm long, as long as sepals when mature, 2-loculated. Seeds dark brown, reniform, ca. 0.7 mm long, slightly flattened, tuberculate with raised papillae, without an appendage.</p></tp:treatment-sec><tp:treatment-sec sec-type="phenology" id="SECID0EANAG"><title>Phenology.</title><p>Chasmogamous flowers were observed in May, cleistogamous flowers and immature fruits were observed in July, and mature fruits and seeds were observed in September.</p></tp:treatment-sec><tp:treatment-sec sec-type="distribution" id="SECID0EFNAG"><title>Distribution and habitat.</title><p>Yakushima, Japan (endemic). At present, this subspecies has been identified in two populations growing on rocks along streams at 1500 m elevation in the vicinity of Mt. Nagata.</p></tp:treatment-sec><tp:treatment-sec sec-type="etymology" id="SECID0EKNAG"><title>Etymology.</title><p>The subspecific epithet is derived from its dwarf habit.</p></tp:treatment-sec><tp:treatment-sec sec-type="conservation status" id="SECID0EPNAG"><title>Conservation status.</title><p>Vulnerable (<abbrev xmlns:xlink="http://www.w3.org/1999/xlink" xlink:title="Vulnerable" id="ABBRID0EVNAG" xlink:type="simple">VU</abbrev>). The population size was estimated to be between 250 and 1000 mature individuals. The habitat is located within the protected area of Yakushima (Island) National Park and no threats are detected at present.</p></tp:treatment-sec><tp:treatment-sec sec-type="material" id="SECID0EZNAG"><title>Additional specimens examined.</title><p>Japan. Kagoshima Prefecture: Yakushima, along a path to Mt. Nagata, <named-content xmlns:xlink="http://www.w3.org/1999/xlink" content-type="dwc:verbatimCoordinates" xlink:type="simple"><named-content content-type="geo-json" specific-use="{&#34;type&#34;:&#34;Point&#34;,&#34;coordinates&#34;:[130.477006,30.341378]}" id="NCID0ECOAG" xlink:type="simple">30°20'28.96"N, 130°28'37.22"E</named-content></named-content>, 1500 m elevation, 4 September 2020, with fruits, <italic>K. Fuse</italic>, <italic>T. Saito JPN1791</italic> (FU!); a gorge N of Mt. Nagata, <named-content xmlns:xlink="http://www.w3.org/1999/xlink" content-type="dwc:verbatimCoordinates" xlink:type="simple"><named-content content-type="geo-json" specific-use="{&#34;type&#34;:&#34;Point&#34;,&#34;coordinates&#34;:[130.491250,30.344361]}" id="NCID0EOOAG" xlink:type="simple">30°20'39.7"N, 130°29'28.5"E</named-content></named-content>, 1700 m elevation, 3 May 2021, with chasmogamous flowers, <italic>K. Fuse</italic>, <italic>T. Saito JPN4891</italic> (FU!).</p></tp:treatment-sec></tp:taxon-treatment>
